# Supplementary material for: L-Carnitine Tartrate Supplementation for 5 Weeks Improves Exercise Recovery in Men and Women: A Randomized, Double-Blind, Placebo-Controlled Trial
Source: Nutrients. 2021 Sep 28;13(10):3432. doi: 10.3390/nu13103432 (PMC8541253; doi:10.3390/nu13103432)
Supplement: Supplementary file 1 [file nutrients-13-03432-s001.zip]

Archive with 1 entries (1 files):
- nutrients-1385660-supplementary.pdf
